# Supplementary material for: A web-based geographic information system monitoring wildlife diseases in Abruzzo and Molise regions, Southern Italy
Source: BMC Vet Res. 2023 Oct 2;19:183. doi: 10.1186/s12917-023-03727-9 (PMC10544395; doi:10.1186/s12917-023-03727-9)
Supplement: Supplementary file 2 — Supplementary Material 2: Health monitoring protocol [file 12917_2023_3727_MOESM2_ESM.xlsx]

## Sheet: Foglio3
ORDER	FAMILY	SPECIES	DISEASE	ANALITYCAL METHOD
Carnivores	Canidae	Wolf, Fox	Distemper	Polimer Immunoistochemistry exam-HRP, PCR, Real-time RT-PCR
	Felidae	Wild cat, Eurasian lynx	Canine Adenovirus Type 1	PCR Real time, Isolation
	Mustelidae	European badger, Beech marten, Eurasian otter, Least weasel	Parvovirus	Electron microscopy of faecal samples, Counterimmunoelectrophoresis, Real time PCR, PCR, Isolation, Immunoenzymatic assay
	Ursidae	Ursus arctos	Rabies	Direct Immunoflueorescence (I.F.D.), Isolation, PCR
Artiodactyla	Ruminantia	Red deer, Fallow deer, Roe deer, Mouflon, Appennine chamois	Infection with Anaplasma sp	PCR Real time
			Infection with Babesia sp	PCR
			Bluetongue	Real time PCR, PCR, Real time RT-PCR, Isolation on cell culture (Kc/VERO)
			Brucellosis	Isolation
			Chronic wasting disease	E.I.A., Immunoistochemistry, Histology, Western-blotting
			Paratuberculosis	Isolation
			Bovine Tuberculosis	Isolation
	Suiformes	WILD BOAR	African swine fever	Real time PCR, Direct Immunofluorescence (I.F.D.)
			Hepatitis E virus	Real time PCR
			Trichinellosis	Enzymatic digestion
			Aujeszky disease	Immunofluorescence, Isolation, Real time PCR
			Bovine Tuberculosis	Isolation
			Brucellosis	Isolation
all orders of the class Aves	all families	all species	Usutu virus	PCR, Real time PCR,Real-time RT-PCR, Isolation
			West Nile Disease	PCR, Real time PCR,Real-time RT-PCR, Isolation
			Newcastle Disease	Isolation, Direct Immunofluorescence (I.F.D.)
			Avian Influenza	Isolation, Real-time RT-PCR, RT-PCR
